# Supplementary material for: Are Bacterio- and Phytoplankton Community Compositions Related in Lakes Differing in Their Cyanobacteria Contribution and Physico-Chemical Properties?
Source: Genes (Basel). 2021 Jun 2;12(6):855. doi: 10.3390/genes12060855 (PMC8227929; doi:10.3390/genes12060855)
Supplement: Supplementary file 1 [file genes-12-00855-s001.zip]

Archive with 2 entries (2 files):
- Table S1.pdf
- Table S2.xls
