# Supplementary material for: Are Bacterio- and Phytoplankton Community Compositions Related in Lakes Differing in Their Cyanobacteria Contribution and Physico-Chemical Properties?
Source: Genes (Basel). 2021 Jun 2;12(6):855. doi: 10.3390/genes12060855 (PMC8227929; doi:10.3390/genes12060855)
Supplement: Supplementary file 1 [file genes-12-00855-s001.zip › Table S2.xls]

## Sheet: Arkusz1
	Kierskie Małe	Lusowskie	Rusałka	Niepruszewskie	Bnińskie	Raczyńskie	Grzymisławskie	Dolskie Wielkie	Lubieckie	Żnińskie Małe	Mogileńskie	Miejskie	Pniewskie	Buszewskie	Bytyńskie	Borówie	Głebokie	Swarzędzkie	Winiary	Strzyżewskie	Biskupińskie	Grylewskie	Zbąszyńskie	Wolsztyńskie
Actinastrum aciculare Playfair 1917	0	0	0	0	0	0.06552	0.0156	0	0	0	0.02184	0.01872	0	0	0	0	0	0	0	0	0	0	0.02496	0.01872
Actinastrum hantzschii Lagerheim	0	0	0	0	0	0.04872	0	0	0	0	0	0	0	0	0	0	0	0	0	0	0	0	0	0
Anabaenopsis circularis (G.S.West) Woloszynska & V.V.Miller 1923	0.03744	0	0	0	0	0	0	0	0	0	0	0	0	0	0	0	0	0	0.01872	0	0	0	0	0.01872
Anabaenopsis elenkinii V.V.Miller	0	0	0	0	0	0	0	0	0	0	0.02296	0	0	0	0	0	0	0.0984	0.03936	0	0	0	0	0
Ankistrodesmus arcuatus Korshikov 1953	0.00312	0	0	0	0	0	0	0	0	0	0	0	0	0	0	0	0	0	0	0.00312	0	0	0	0
Ankistrodesmus falcatus (Corda) Ralfs 1848	0	0	0	0	0	0	0	0	0	0	0	0	0	0	0	0	0	0	0.005376	0	0	0	0	0
Aphanizomenon flosaquae Ralfs ex Bornet & Flahault 1886	0	0.033216	0	0	0.12456	0	0	0	0	0	0	0	0	0	0	0	0	0	0	0	0	0	0	0
Aphanizomenon gracile Lemmermann 1907	2.3935	0	0.03166	0.202624	1.82362	0.088648	0.06332	0.202624	0	0.18996	1.06378	2.27952	2.43149	0.075984	0.06332	0	0	0.417912	0.341928	2.96338	44.1467	0.050656	0.101312	0.417912
Aphanocapsa holsatica (Lemmermann) G.Cronberg & Komárek 1994	0	0	0	0	0	0	0	0	0.1904	0	0	0	0	0	0	0.272	0.01088	0	0	0	0	0	0	0
Aphanothece sp.	0	0	0	0	0.00816	0	0	0	0.00672	0	0	0	0	0	0	0	0	0	0	0	0	0	0	0
Asterionella formosa Hassall 1850	0	0	0	0	0	0	0	0	0	0	0	0	0	0	0	0	0	0	0.0156	0	0	0	0	0
Aulacoseira granulata (Ehrenberg) Simonsen 1979	0	0	0.2319	0	0	0	0	0	0	0	0	0	0	0	0	0	0	0	0	0	0	0	0.24736	0.18552
Binuclearia lauterbornii (Schmidle) Proschkina-Lavrenko 1966	0	0	0.42672	0	0	0	0	0	0	0	0	0	0	0	0	0	0	0	0	0	0	0	0	0
Ceratium furcoides (Levander) Langhans	0	0	0	0	0	0	0	0	0	0	0	0	0	0	0	0	0	0.9936	0	0.2484	0	0	0	0
Ceratium hirundinella (O.F.Müller) Dujardin 1841	0	0	0	1.21709	0.304272	0	0	0	0	0	0	0.3036	0	0	0	0	0	0	0	0	0	0	0	0
Chlamydomonas sp.	0	0	0	0	0	0	0	0	0	0	0	0	0	0	0	0	0	0	0	0	0	0	0.00224	0
Chlorococcales	0	0	0	0		0	0	0	0	0	0	0	0	0	0	0.00208	0	0	0	0	0	0	0	0
Chroococcus sp.	0	0	0	0	0.000408	0	0.00034	0	0	0	0	0	0	0	0	0.00336	0	0	0.32928	0	0	0	0	0
Chrysochromulina parva Lackey	1.2132	0.02304	0.03	0.0504	0.0072	0.0126	0	0.4824	0.027552	0.1066	0.00574	0.032472	0.123984	0	0.23124	0.057728	0.02296	0	0.01968	0.076752	0.092496	0.011152	0.003936	0.046248
Chrysosporum bergii (Ostenfeld) E.Zapomelová, O.Skácelová, P.Pumann, R.Kopp & E.Janecek 2012	0.0552	0	0	0.368	0	0	0	0	0	0	0	0	0.0552	0	0	0.1104	0	0	0	0	0	0	0	0.0552
Closterium acutum Brébisson 1848	0	0.0167808	0.01748	0	0.020976	0	0.01748	0	0	0	0	0	0	0	0	0.025088	0	0	0	0	0	0.012544	0	0
Closterium gracile Brébisson ex Ralf 1848	0	0	0.0209	0	0	0	0.0209	0	0	0	0	0.02508	0	0	0	0	0	0	0	0	0	0	0	0
Closterium limneticum Lemmermann 1899	0	0	0	0	0.029832	0	0	0	0	0	0	0	0.029832	0	0	0.019888	0	0.029832	0	0	0	0	0	0
Coelastrum astroideum De Notaris 1867	0	0.0031392	0	0	0.007848	0	0	0	0	0	0.009156	0.007848	0.007848	0.007848	0	0	0	0	0.023544	0	0	0.005232	0	0
Coelastrum microporum Nägeli 1855	0	0	0	0	0	0	0	0	0	0	0.00924	0	0	0.02376	0	0	0	0	0	0	0	0	0	0
Coelastrum pulchellum Schmidle	0	0	0	0	0	0	0	0	0	0	0	0	0	0	0	0.00592	0	0	0	0	0	0	0	0
Coelomoron pusillum (Van Goor) Komárek 1988	0	0	0	0	0	0	0	0	0	0	0	0	0.01992	0	0.0332	0.41168	0	0	0	0	0	0	0	0
Cosmarium abbreviatum Raciborski 1885	0.01248	0	0.0104	0	0	0	0	0	0	0	0	0	0.01872	0	0	0	0	0	0	0	0	0	0	0
Cosmarium regnellii Wille 1884	0	0	0	0	0.006624	0	0	0	0	0	0	0	0	0	0	0	0	0	0.006816	0	0	0	0	0
Crucigenia quadrata Morren 1830	0	0	0	0	0	0	0	0	0	0	0	0	0	0	0	0.005584	0	0	0	0	0	0.005584	0	0
Cryptomonas erosa Ehrenberg 1832	0	0	0	0.289408	0.372096	0.217056	0.23256	0.082688	0	0.05168	0.289408	0.651168	0.031008	0.217056	0	0	0.041344	0.651168	0.434112	0.124032	0.217056	0.082688	0.289408	0.341088
Cryptomonas gracilis Skuja 1948	0	0.009888	0.0412	0	0.09888	0.05768	0	0	0.01648	0	0.05768	0.09888	0	0	0.1236	0.03296	0.03296	0	0.32136	0.04944	0	0.03296	0.03296	0
Cryptomonas marssonii Skuja 1948	0	0	0	0	0	0	0.02082	0	0	0	0	0	0	0	0	0	0.033312	0	0	0.024984	0	0	0	0.099936
Cryptomonas ovata Ehrenberg 1832	0.199296	0	0.04152	1.19578	0.448416	0.406896	0.37368	0.465024	0.033216	0.91344	0.174384	1.19578	0.199296	0.946656	0.08304	0	0.16608	0.946656	0.398592	0	0.149472	0.033216	0.465024	1.2456
Cryptomonas sp.	0	0	0.04448	0.035584	0.240192	0	0.02224	0	0	0	0	0	0	0	0	0.01088	0	0.03264	0	0.22848	0.14688	0	0	0.408
Cuspidothrix issatschenkoi (Usachev) P.Rajaniemi, Komárek, R.Willame, P. Hrouzek, K.Kastovská, L.Hoffmann & K.Sivonen 2005	0	0	0.09632	0	0.049536	0.154112	0	0.022016	0	0	0.019264	0.445824	0	0.016512	0	0	0	0.033024	0.033024	0	0	0.022016	0	0.049536
Cyanocystis sp.	0	0.0012864	0	0	0	0	0	0	0	0	0	0	0	0	0	0	0	0	0	0	0	0	0	0
Cyanodictyon sp.	0	0	0	0	0	0	0	0	0	0	0	0	0	0	0	0.23184	0	0	0	0	0	0	0	0
Cyclotella sp.	0	0.0010752	0	0	0	0	0	0	0.008992	0	0.062944	0.053952	0	0	0	0	0.017984	0.013488	0.013488	0.013488	0.013488	0	2.31994	0.121392
Desmodesmus communis (E.Hegewald) E.Hegewald 2000	0.027	0	0.0225	0	0	0.0105	0.045	0.012	0	0.03	0.021	0.027	0.009	0.009	0.015	0	0	0.018	0.036	0	0	0.03	0	0
Desmodesmus maximus (West & G.S.West) Hegewald 2000	0	0	0	0	0	0	0	0	0	0	0	0	0	0	0	0	0	0	0	0	0	0	0	0.01992
Desmodesmus spinosus (Chodat) E.Hegewald 2000	0	0.0027744	0	0.027744	0	0	0.00578	0	0	0	0	0	0	0	0	0.004624	0	0	0.013872	0	0	0.004624	0	0.03468
Desmodesmus subspicatus (Chodat) E.Hegewald & A.W.F.Schmidt 2000 (Chodat) E.Hegewald & A.Schmidt	0	0	0	0	0.007488	0	0	0	0	0	0	0	0	0	0	0	0	0	0	0	0	0	0	0
Dinobryon bavaricum Imhof 1890	0.006696	0	0	0.005952	0	0	0	0	0	0	0	0	0.006696	0	0.00372	0.019344	0	0	0	0.002232	0.004464	0	0	0
Dinobryon divergens O.E.Imhof 1887	0	0.0016512	0	0	0	0	0	0	0	0	0	0	0	0	0	0	0.005504	0	0	0	0	0	0	0
Dinobryon sociale (Ehrenberg) Ehrenberg 1834	0.021648	0.0015744	0	0	0	0	0	0	0	0	0	0	0	0	0	0.083968	0	0.001968	0	0.001968	0.001968	0	0	0
Dolichospermum flosaquae (Brébisson ex Bornet & Flahault) P.Wacklin, L.Hoffmann & J.Komárek 2009	0	0	0	0	0	0	0	0	0	0	0.08736	0.07488	0.03744	0	0	0	0.02496	0	0	0	0	0	0.04992	0.11232
Dolichospermum planctonicum (Brunnthaler) Wacklin, L.Hoffmann & Komárek 2009	0	0	0	0	0	0	0	0	0	0	0.119	0.408	0	0	0	0	0	0.102	0	0	0	0	0.136	0.102
Dolichospermum sigmoideum (Nygaard) Wacklin, L.Hoffmann & Komárek 2009	0	0	0	0	0.271296	0	0	0	0	0	0	0	0	0	0	0	0	0	0	0	0	0	0	0
Dolichospermum sp.	0	0	0	0	0	0	0	0.08544	0	0	0	0	0	0	0	0	0	0	0	0	0	0	0	0
Euglena viridis (O.F.Müller) Ehrenberg 1830	0.730368	0	0	0	0.182592	0	0	0	0	0	0.105504	0	0	0	0	0	0	0.361728	0	0.45216	0.090432	0	0	0
Fotterella tetrachlorelloides R.Buck 1978	0	0	0	0	0	0	0.0126	0.02016	0	0	0	0	0	0	0	0	0	0.02352	0.07056	0	0	0.03136	0	0.09408
Fragilaria capucina var. acuta (Ehrenberg) Rabenhorst 1864	0.1512	0	0	0.0288	0.0216	0.0126	0	0.072	0	0	0	0.05088	0.08904	0.02544	0	0	0	0.0636	0.22896	0.01272	0.02544	0	0	0.02544
Fragilaria crotonensis Kitton 1869	0	0	0	0.0352	0	0	0.022	0	0	0	0	0	0	0	0	0	0	0	0	0	0	0	0	0
Golenkinia sp.	0	0	0	0	0	0.003192	0	0	0	0	0	0	0	0	0	0	0	0	0	0	0	0	0	0
Gymnodinium sp.	0.06696	0	0	0.08928	0.06696	0	0	0	0	0.0868	0.06076	0	0.05208	0	0	0.03472	0	0.05208	0.05208	0	0	0	0.06944	0.05208
Hariotina reticulata P.A.Dangeard 1889	0	0	0	0	0	0	0	0	0.00704	0	0	0	0	0	0	0	0	0	0	0	0	0	0	0
Jaaginema subtilissimum (Kützing ex Forti) Anagnostidis & Komárek 1988	0.37584	0	0.0216	0.88128	0.18144	0.2268	0.0054	1.01088	0	0.2808	0.05292	0	0.23328	0	0.2484	0	0	0.13608	0.0648	0.05184	0.46008	0.06048	0.1296	0.0648
Kirchneriella obesa (West) West & G.S.West 1894	0.001392	0	0	0	0	0	0	0	0	0	0	0	0	0	0	0.000928	0.000928	0	0	0	0	0	0	0
Kirchneriella sp.	0	0	0	0.008448	0	0	0	0	0	0	0	0	0	0	0	0.004992	0	0	0.001248	0	0	0	0	0
Koliella longiseta (Vischer) Hindák 1963	0.003216	0	0.00268	0	0	0	0	0	0	0	0	0	0	0	0	0	0	0	0.016488	0	0	0	0	0
Koliella sp.	0	0	0	0	0.016488	0	0	0	0	0	0	0	0	0	0	0	0	0	0	0	0	0	0	0
Komma caudata (L.Geitler) D.R.A.Hill 1991	0	0	0	0.01376	0.01032	0	0.043	0	0	0.0172	0	0	0.04128	0	0	0	0.02752	0	0	0	0.06192	0	0	0.11352
Lagerheimia chodatii C.Bernard 1908	0	0	0.0089	0	0	0	0	0	0	0	0	0	0	0	0	0	0	0	0	0	0	0	0	0
Lagerheimia ciliata (Lagerheim) Chodat 1895	0	0	0	0	0	0	0	0	0	0	0	0	0.01092	0.01092	0	0	0	0	0	0	0	0	0	0
Lagerheimia genevensis (Chodat) Chodat 1895	0	0.004368	0.0182	0	0	0	0	0	0	0	0	0	0.02232	0	0	0.05952	0	0	0	0	0	0	0	0
Lemmermannia tetrapedia (Kirchner) Lemmermann 1904	0	0.002016	0.021	0	0	0	0	0	0	0	0	0	0.01512	0	0	0.11424	0.1008	0	0	0.00504	0	0.00336	0	0															0.02136
Lepocinclis acus (O.F.Müller) B.Marin & Melkonian 2003	0	0	0	0.2672	0	0	0	0	0	0	0	0.2004	0	0	0	0	0	0	0	0	0	0	0	0
Limnococcus limneticus (Lemmermann) Komárková, Jezberová, O.Komárek & Zapomelovás Lemmermann	0	0	0	0	0.00036	0	0.0003	0	0	0	0	0	0.00468	0	0	0.00728	0.00416	0.00156	0.00156	0	0	0	0	0.00156
Limnothrix obliqueacuminata (Skuja) Meffert 1988	0	0	0	0.063744	0	0	0	0	0	0.03984	0	0	0	0	0.03984	0	0	0.011952	0	0	0	0.015936	0	0
Limnothrix redekei (Goor) Meffert 1988	0	0	0	0.015072	0.011304	0.778092	0.02826	0	0	0.0942	0	0	0	0	1.1304	0	0	0.135648	0.067824	0.146952	0.259992	0.859104	0	0.079128
Limnothrix sp.	2.58048	0.006144	0.384	23.1424	0.12288	1.03936	0.3328	21.1149	0.02048	25.216	0.14336	0.50688	0.10752	0.12288	32.64	0.01024	0	6.6816	1.24416	8.832	4.63872	0.23552	0.04096	0.41472
Limnothrix vacuolifera (Skuja) Komárek ex G.McGregor 2007	0	0	0.0576	0.06912	0	0	0.6192	0	0	0	0	0	0	0	0	0.01152	0	0	0	0	0	0	0	0
Mallomonas sp.	0	0	0.0034	0	0	0	0	0	0.00432	0	0	0	0	0	0	0	0	0	0	0	0	0	0	0.01944
Merismopedia glauca (Ehrenberg) Kützing 1845	0	0	0	0.13312	0	0	0	0	0	0	0	0	0	0	0	0	0	0	0	0	0	0	0	0
Merismopedia tenuissima Lemmermann 1898	0	0	0.0011	0	0	0	0	0	0	0.0242	0	0.00132	0	0	0.0022	0	0	0.00396	0.00132	0	0	0	0.00176	0.00132
Micractinium pusillum Fresenius 1858	0	0	0.01378	0	0	0	0	0	0	0	0	0.0936	0	0	0	0	0	0	0.0624	0	0	0	0	0
Microcystis aeruginosa (Kützing) Kützing 1846	0	0	0	0	0	0	0	0	0	0	0	0	0	0	0	0	0	0	0.000576	0	0	0	0	0
Microcystis sp.	0	0	0	0	0	0.10584	0	0	0	0	0	0	0	0.78408	0	0	0	0	0	0	0	0.468288	0	0.000648
Microcystis viridis (A.Braun) Lemmermann	0	0	0.0738	0	0	0	0	0	0	0	0	0	0	0	0	0	0	0	0	0	0	0	0	0
Microcystis wesenbergii (Komárek) Komárek ex Komárek 2006	0	0	0	0	0	0	0	0	0	0	0	0	0	0	0	0	0	0	0	0	0	0	0	0.052008
Monactinus simplex (Meyen) Corda 1839	0	0	0.25248	0	0	0	0	0	0	0	0	0	0	0	0	0	0	0	0	0	0	0	0	0
Monoraphidium contortum (Thuret) Komárková-Legnerová 1969	0.004608	0	0	0.0768	0	0.002688	0	0	0	0.0096	0	0.002304	0.001152	0	0.00576	0	0	0.00576	0.014976	0.002304	0.014976	0	0	0.002304
Monoraphidium griffithii (Berkeley) Komárková-Legnerová 1969	0.06432	0	0.00536	0.04288	0	0.030016	0.02144	0.008576	0	0	0	0.012816	0.025632	0.006408	0.01068	0	0	0.012816	0.038448	0	0.019224	0.008544	0.025632	0.019224
Mougeotia sp.	0.2352	0	2.6852	0	0.65856	0	0	0	0	0	0	0	0	0	0	0	0	0	0.16464	0	0	0	0	0
Mucidosphaerium pulchellum (H.C.Wood) C.Bock, Proschold & Krienitz 2011	0	0	0	0	0	0	0	0	0	0	0	0	0	0	0	0	0	0	0	0	0	0	0	0
Nephrocytium agardhianum Nägeli 1849	0	0.0025056	0.01044	0	0	0	0	0	0	0	0	0	0.002088	0	0	0.011136	0	0	0.029232	0	0	0	0	0
Nephrocytium limneticum (G.M.Smith) G.M.Smith 1933	0.001848	0	0.00924	0.007392	0	0	0	0	0.003696	0.00616	0	0.012936	0.01848	0	0	0.014784	0	0.011088	0.02772	0.003696	0.011088	0.01232	0.002464	0.020328
Nitzschia acicularis (Kütz.) W. Smith 1853	0.108432	0	0.01004	0.016064	0.048192	0	0	0	0	0.06024	0.028112	0	0.084336	0	0	0	0	0.036144	0.204816	0.036144	0.156624	0.016064	0.016064	0
Nitzschia sp.	0	0	0	0	0	0	0	0.021344	0	0	0.056028	0	0	0	0.02668	0	0	0.016008	0.64032	0.016008	0	0.010672	0	0
Ochromononas sp.	0	0	0.0256	0.016384	0	0.150528	0	0	0	0	0	0	0	0	0	0	0	0	0	0.13104	0	0	0.034944	0
Oocystis lacustris Chodat 1897	0	0	0.01024	0	0.012288	0	0	0	0	0	0	0	0	0.006144	0	0.024576	0.016384	0	0.018432	0	0	0	0	0
Oscillatoria limosa C.Agardh ex Gomont 1892	0	0	0	0	0	0	0	0	0	0	0	0	0	0	0	0	0	0	0	0	0	0	0	0
Parvodinium inconspicuum (Lemmermann) S.Carty 2008	0	0	0	1.19872	0	0	0	0	0	0	0	0	0	0	0.3746	0	0	0	0	0	0	0	0	0
Peridiniopsis cunningtonii Lemmermann 1907	0	0	0	0	0	0	0	0	0	0	0	0	0	0	0.39136	0.156544	0	0.234816	0	0	1.17408	0	0	0
Peridiniopsis sp.	0	0	0	0	0	0	0	0	0	0.3648	0	0	0	0.21888	0	0.14592	0	0	0.43776	0	0	0	0	0
Peridinium cinctum (O.F.Müller) Ehrenberg 1832	0	0	0	0	0	0	0	0	0	0	0	0	0	0	0	0.195984	0.783936	0	0	0	0	0	0	0.293976
Peridinium sp.	0	0	0	0.315328	0	0	0	0	0	0	0	0	0	0	0	0	0	0	0	0	0	0	0	0
Phacotus lenticularis (Ehrenberg) Deising 1866	0.03096	0.028896	0.0688	0.04128	0.0516	0	0.043	0.1376	0.18576	0	0.01204	0.07224	0.13416	0.19608	0.0344	0.07568	0.1032	0.86688	0.01032	0.18576	0.22704	0.07568	0	0.54696
Phacus longicauda (Ehrenberg) Dujardin 1841	0	0	0	0	0	0	0	0	0	0.166	0	0	0	0	0	0	0	0.0996	0.0996	0	0	0	0	0
Phacus orbicularis K.Hübner 1886	0	0	0	0	0	0.113484	0	0.259392	0	0	0	0	0	0	0	0	0	0.194544	0	0	0.194544	0	0	0
Phacus sp.	0	0	0	0.08432	0.12648	0	0	0	0.260928	0	0	0	1.17418	0	0	0	0	0	0	0	0	0	0	4.8924
Plagioselmis nannoplanctica (H.Skuja) G.Novarino, I.A.N.Lucas & S.Morrall 1944	0	0.0037632	0	0.087808	0	1.04821	0.18424	0	0	0	0.016464	0.296352	0	0.004704	0.00784	0.006272	0.068992	0.009408	0	0.018816	0.04704	0	0.012544	0
Planktolyngbya limnetica (Lemm.) Kom.-Legn. et Cronberg	0.12672	0	0.0264	0	0.012672	0	0	0.033792	0	0	0	0.08064	0.9792	0	0	0.0384	0	0	0	0	0.01152	0	0	0
Planktothrix agardhii (Gomont) Anagnostidis & Komárek 1988	0	0	0	0.429568	5.3159	36.6475	0	0	0	0.13424	12.5447	24.2035	0.120816	0.281904	2.81904	0	0	1.12762	0	0.483264	0.644352	0.349024	12.5649	1.81224
Pseudanabaena catenata Lauterborn 1915	0	0	0	0.070336	0	0	0	0	0	0	0	0	0	0	0	0	0	0	0	0	0	0	0	0
Pseudanabaena limnetica (Lemmermann) Komárek 1974	0	0	0.00628	0.15072	0.128112	0.149464	0.01256	0.241152	0	0.58208	0.023968	0.020544	0.030816	0.020544	0.01712	0	0	0.477648	1.30968	0.005136	0.395472	0.160928	0.03424	0.005136
Pseudodidymocystis planctonica (Korshikov) E.Hegewald & Deason 1989	0	0.0044352	0	0.004224	0	0	0	0.002112	0.001056	0.00264	0	0	0.001584	0	0	0.011616	0.01056	0	0.006336	0	0	0.002112	0	0
Pseudopediastrum boryanum (Turpin) E.Hegewald 2005	0	0	0	0	0	0.171556	0	0	0.098032	0	0	0	0.147048	0	0	0	0	0	0.147048	0	0	0	0	0
Pyrenomonas ovalis P.Kugrens, B.L.Clay & R.E.Lee 1999	0	0	0	0.009408	0	0	0	0	0	0	0	0	0	0	0	0	0	0	0	0	0	0	0	0
Quadrigula pfitzeri (Schröder) G.M.Smith	0.006144	0	0	0	0.024576	0	0.00512	0	0.004096	0	0	0	0.006144	0	0	0.04096	0.02048	0	0	0	0.006144	0	0	0
Radiocystis geminata Skuja 1948	0	0	0	0	0	0	0	0	0	0	0	0	0	0	0	0.0848	0	0	0	0	0	0	0	0
Raphidiopsis raciborskii (Woloszynska) Aguilera, Berrendero Gómez, Kastovsky, Echenique & Salerno 2018	0.953088	0	0	0.523264	0.252288	0.032704	0.1168	10.8764	0	0.18688	0	1.45766	0.364416	0.028032	0	0	0	0.028032	0.028032	0	0.028032	0.018688	0	0
Raphidocelis danubiana (Hindák) Marvan, Komárek & Comas 1984	0.007488	0	0.00156	0	0	0	0	0	0	0	0	0	0.003744	0	0	0	0.01248	0	0	0	0	0	0	0
Rhodomonas sp.	0	0	0	0.06144	0	0	0	0	0	0	0	0	0	0	0	0	0	0	0	0	0	0	0	0
Rhodomonas tenuis Skuja	0.052752	0	0	0.361728	0	0	0.01884	0.160768	0	0	0	0	0	0	0	0	0	0	0	0	0	0	0	0
Romeria sp.	0	0	0	0	0	0	0	0.12528	0	0	0	0	0	0	0	0	0	0	0	0	0	0	0	0
Scenedesmus ecornis (Ehrenberg) Chodat 1926	0	0.002592	0.0054	0.00864	0.00648	0	0	0	0.00864	0	0	0.00648	0	0	0	0.03888	0.03024	0	0.01296	0	0	0.00432	0	0
Scenedesmus obtusus Meyen 1829	0	0.005568	0	0	0	0	0	0	0	0	0	0	0.01392	0.01392	0	0.00928	0	0	0	0	0	0	0	0
Schroederia setigera (Schröder) Lemmermann 1898	0	0	0.0222	0	0	0	0	0	0	0	0	0	0	0	0	0.1216	0	0	0	0	0	0	0	0
Sphaerospermopsis aphanizomenoides (Forti) Zapomelová, Jezberová, Hrouzek, Hisem, Reháková & Komárková 2010	0	0	0.152	0	0	0	0	0	0	0.0312	0.1092	0.468	0	0	0	0	0	0.0936	0.0936	0.13104	0	0	0	0
Staurastrum gracile Ralfs ex Ralfs 1848	0	0	0	0	0	0	0	0	0	0	0	0	0.02292	0	0	0	0	0	0	0	0	0	0.03056	0
Staurastrum sp.	0	0	0.0174	0	0	0	0	0	0	0	0	0	0	0	0	0	0	0	0	0	0	0	0	0
Staurastrum tetracerum Ralfs ex Ralfs 1848	0	0.0099072	0	0	0	0	0.02064	0	0	0	0	0	0.024768	0	0	0	0	0	0	0	0	0	0	0
Staurodesmus sp.	0	0	0.04356	0	0	0	0	0	0	0	0	0	0	0	0	0	0	0	0	0	0	0	0	0
Staurosira construens Ehrenberg 1843	0.00912	0	0	0	0	0	0	0	0	0	0	0	0	0	0	0	0	0	0	0	0	0	0	0
Synechocystis sp.	0.000576	0	0.00432	0.06336	0.06192	0.003696	0	0	0.011904	0	0	0	0.03888	0	0.01152	0.060288	0.038208	0.002016	0.000864	0.009792	0.011232	0	0.000384	0.01008
Tetradesmus lagerheimii M.J.Wynne & Guiry 2016	0.0324	0	0	0.0432	0	0	0	0.0432	0	0	0	0.0486	0	0	0.027	0	0	0.0162	0.081	0	0.0486	0.0108	0.0216	0
Tetraëdron caudatum (Corda) Hansgirg 1888	0.00888	0	0.0444	0.01184	0	0	0	0.01184	0	0	0	0	0.00888	0	0	0.04144	0	0	0.00888	0	0	0	0	0
Tetraëdron minimum (A.Braun) Hansgirg 1889	0.06216	0.007104	0.0666	0.20128	0.12432	0.07252	0	0.01184	0.00584	0.0876	0.02044	0.03504	0.15768	0.03504	0.1022	0.27448	0	0.0438	0.0876	0.00876	0.16644	0.03504	0.01168	0.02628
Tetraëdron triangulare Korshikov 1953	0	0	0.0492	0	0.00984	0.02296	0	0	0	0	0.01148	0	0	0	0	0	0	0.01968	0.00984	0	0	0.01968	0	0.00984
Tetrastrum glabrum (Y.V.Roll) Ahlstrom & Tiffany 1934	0	0	0	0	0	0	0	0	0.00368	0.0276	0.00644	0.00552	0	0	0.0092	0.16192	0.06256	0	0.02208	0	0.01656	0.00368	0	0.00552
Trachelomonas hispida (Perty) F.Stein 1878	0	0	0	0	0	0	0	0	0	0	0	0	0	0	0.1324	0	0	0	0.31776	0	0	0	0.05296	0
Trachelomonas sp.	0	0	0	0	0	0	0	0	0	0	0	0	0	0	0	0	0	0	0.04272	0	0	0	0	0
Trachelomonas volvocina (Ehrenberg) Ehrenberg 1834	0	0	0.03692	0	0	0	0	0	0	0	0	0	0	0	0	0	0	0	0.70848	0	0	0	0	0
Treubaria planctonica (G.M.Smith) Korshikov 1953	0	0	0.0189	0.03024	0	0	0	0	0	0	0	0	0	0.04536	0	0	0	0	0	0.02268	0	0	0	0.09072
Ulnaria acus (Kützing) Aboal 2003	1.6368	0	0.31	0	0.1488	0.0868	0	0.5952	0	1.776	0.1036	0	0.2664	0.1776	0.74	0	0	0.2664	0	1.2432	1.8648	0.1184	0.1184	0
Ulnaria ulna (Nitzsch) Compère 2001	0.2376	0	0.066	1.7952	0	0.0924	0	0	0.4752	0	0	0.4752	0	0	0.2112	0	0.6336	0.132	0.0924	0.528	0	0.1584	0.1584	0															0
Willea rectangularis (A.Braun) D.M.John, M.J.Wynne & P.M.Tsarenko 2014	0	0	0.0134	0	0	0	0	0	0	0	0	0	0	0	0	0	0	0	0	0	0	0	0	0
																																							0
																																							32000
